# Supplementary material for: Detailed Characterization of Human Induced Pluripotent Stem Cells Manufactured for Therapeutic Applications
Source: Stem Cell Rev. 2016 Jun 10;12:394–420. doi: 10.1007/s12015-016-9662-8 (PMC4919381; doi:10.1007/s12015-016-9662-8)
Supplement: Supplementary file 1 — (XLSX 69 kb) [file 12015_2016_9662_MOESM1_ESM.xlsx]

## Sheet: Cell_Cycle
Genes associated with Cell Cycle
SYMBOL	ER2.2 (F)	GR1.1 (M)
ABL1	1008.18	985.89
ANAPC10	1667.38	1687.56
ANAPC11	2168.29	1650.72
ANAPC2	-13.07	24.94
ANAPC4	3226.15	2344.31
ANAPC5	4939.03	5068.68
ANAPC7	703.76	523.21
ATM	353.35	491.63
ATR	-1.12	-16.03
BAX	1205.3	1550.24
BCCIP	3669.57	3503.61
BCL2	9.21	62.21
BIRC5	3414.37	2054.4
BRCA1	536.41	438.1
BRCA2	-8.31	18.96
BUB1	4435.43	3360.19
BUB1B	912.79	748.89
BUB3	6284.9	6088.34
CCNA1	179.69	85.38
CCNA2	7397.04	5983.12
CCNB1	4034.03	3247.79
CCNB2	12010.3	10623.4
CCNB3	-20.81	-23.25
CCNC	3950.97	1839.16
CCND1	8835.67	11265.6
CCND2	2305.43	9523.71
CCND3	2971.58	2179.08
CCNE1	1725.87	1508.74
CCNE2	260.89	240.23
CCNF	2756.22	4127.03
CCNG1	6498.81	4171.33
CCNG2	133.76	147.59
CCNH	1218.98	860.98
CCNT1	92.46	23.38
CCNT2	412.66	327.55
CDC14A	22.89	32.96
CDC14B	397.73	636.96
CDC16	8001.41	7064.28
CDC2	5629.6	3509.08
CDC20	30017.5	19514.8
CDC23	2691.38	2427.42
CDC25A	1512.79	2218.16
CDC25B	310.71	615.31
CDC25C	1456.29	1013.25
CDC26	7667.4	5663.38
CDC27	1.27	31.91
CDC34	1647.95	1567.79
CDC45L	5118.68	3104.78
CDC6	381.84	182.28
CDC7	3277.57	2853.78
CDK2	1427.88	1485.33
CDK4	9824.8	11535.2
CDK5R1	307.7	487.27
CDK5RAP1	1276.92	1710.62
CDK6	690.4	997.77
CDK7	5992.97	6726.45
CDK8	231.83	169.18
CDKN1A	745.17	516.61
CDKN1B	732.34	796.9
CDKN1C	477.16	855
CDKN2A	23.49	11.87
CDKN2B	22.55	65.59
CDKN2C	14.65	-3.93
CDKN2D	101.18	110.65
CDKN3	3491.28	5274.39
CHEK1	3738.24	3704.86
CHEK2	1229.82	1122.44
CKS1B	21719.3	20773.5
CKS2	21396.1	14305
CREBBP	414.46	1143.47
CUL1	3162.28	3327.01
CUL2	2988.79	2540.77
CUL3	-22.39	46.12
DBF4	81.15	71.18
DDX11	66.06	150.94
DIRAS3	22.3	4.21
DNM2	246.18	276.01
E2F1	181.79	363.2
E2F2	1214.76	1140.97
E2F3	2754.3	2971.58
E2F4	2256.43	2646.29
EP300	218.39	366.66
ESPL1	329.17	478.84
FZR1	12.08	45.76
GADD45A	770.38	519.06
GADD45G	2452.56	458.66
GSK3B	1671.6	1575.33
GTF2H1	240.85	155.49
GTSE1	838.41	899.43
HDAC1	15021.3	11605.3
HDAC2	6591.45	6465.71
HERC5	3145.47	2470.46
HUS1	15.67	16.57
KNTC1	2468.49	2247.56
KPNA2	4488.99	4156.24
MAD1L1	43.15	92.18
MAD2L1	4313.71	3525.25
MAD2L2	18525.2	17791.7
MCM2	2316.38	3289.77
MCM3	12935.8	11734.1
MCM4	5322.23	5322.38
MCM5	4311.17	6405
MCM6	19083.6	15021.3
MCM7	8641.48	7319.77
MDM2	22.86	-0.71
MKI67	34.68	126.89
MNAT1	1124.1	1253.53
MRE11A	350.56	274.9
NBN	423.08	469.16
ORC1L	953.7	995.06
ORC2L	1840.04	1975.86
ORC3L	2213.37	2205.01
ORC4L	190.38	217.68
ORC5L	1593.5	1051.34
ORC6L	21439.3	26147.5
PCNA	4573.75	2953.6
PKMYT1	388.68	530.31
PLK1	919.58	659.13
PRKDC	718.81	937.11
PTTG1	12350.5	13250
PTTG2	-2.25	16.14
RAD1	243.96	276.76
RAD17	170.3	102.11
RAD51	346.06	396.52
RAD9A	197.92	297.64
RB1	49.35	67.56
RBBP8	1329.92	1029.34
RBL1	79.05	50.78
RBL2	324.42	328.06
RBX1	14866.2	10431.5
RPA3	15621.4	12992.3
SERTAD1	1459.36	905.32
SFN	80.17	67.06
SKP1	2444.01	1448.14
SKP2	3278.35	2856.93
SMAD2	86.96	62.54
SMAD3	126.66	412.01
SMAD4	4014.75	3343.11
SMC1A	27.33	19.44
SMC1B	17.31	-22.24
SUMO1	336.76	253.05
TFDP1	5196.15	4850.75
TFDP2	725.58	388.29
TGFB1	0.02	-2.92
TGFB2	7.03	-22.19
TGFB3	23.01	31.76
TP53	414.58	694.66
UBA1	4921.73	7607.46
WEE1	2202.48	2697.16
YWHAB	9938.07	10343.6
YWHAE	1168.52	895.47
YWHAG	3280.44	3883.88
YWHAH	24500.6	25315.3
YWHAQ	36702.2	56246.9
YWHAZ	9496.5	12031.8

## Sheet: TF
Genes associated with Transcription factors (TF)
SYMBOL	ER2.2 (F)	GR1.1 (M)
AATF	1137.02	1719.9
ABT1	308.22	302.59
ACAD8	1400.56	1532.7
ACTL6A	5940.67	5742.72
ADNP	1084.76	1118.96
AEBP1	208.84	780.91
AFF1	235.13	284.43
AGR2	-7	27.16
AHR	2471.26	2598.41
AIP	785.06	604.5
AIRE	3009.82	3264.56
AKNA	256.76	665.33
ALX1	146.5	224.86
ALX3	17.38	26.54
ALX4	-39.75	-24.92
ANKRD30A	-30.59	19.63
APBB1	-18.68	-4.89
APEX1	12523.6	15398.8
AR	9.23	27.08
ARID1A	2095.05	3381.72
ARID1B	5.71	11.72
ARID2	498.82	495.12
ARID3A	2173.56	4857.91
ARID4A	68.38	59.86
ARNT	102.98	99.13
ARNT2	94.3	231.34
ARNTL	173.89	120.4
ARX	20.32	18.28
ASCC2	4247.26	3026.9
ASCC3	334.25	534.94
ASCL1	66.59	2.94
ASCL2	140.99	76.02
ASCL3	-8.97	-40.84
ASCL4	-37.28	-20.42
ASH1L	37.8	28.83
ASH2L	4203.5	3703.68
ASXL1	248.58	405.82
ASXL2	874.73	914
ATF1	482.55	307.27
ATF2	350.81	265.49
ATF3	630.78	398.58
ATF4	14842.1	11735.3
ATF5	1760.98	1380.78
ATF6	1933.89	1675.49
ATF7	73.43	3.59
ATF7IP	69.39	23.61
ATF7IP2	358.25	430.18
ATOH1	-12.73	11.05
ATOH7	47.59	29
ATOH8	-28.22	-9.09
ATRX	2.93	-10.38
AURKA	5366.47	6382.6
AURKB	6360.53	8317.02
BACH1	7.94	15.52
BACH2	66.47	51.02
BAPX1	31.26	16.41
BARHL1	31.04	2.95
BARX1	54.03	35.67
BARX2	-20.09	-20.19
BATF	-4.65	-42.29
BAZ1A	337.32	619.24
BAZ1B	372.81	655.77
BAZ2A	48.48	5.69
BBX	1387.6	972.67
BCAT1	5607.78	11910.7
BCL3	114.74	121.37
BCL6	155.47	126.08
BEX1	15627	11501.7
BHLHB2	376.58	630.14
BHLHB3	-10.74	-6.77
BICC1	-11.12	-16.14
BICD1	100.47	52.56
BICD2	233.35	358.84
BLZF1	1424.92	2830.62
BMI1	702.74	368.51
BOLA1	284.34	111.68
BRD2	7012.51	7249.62
BRD7	2000.48	2367.89
BRD8	824.51	1093.32
BRF1	76.74	36.09
BRWD1	206.07	201.97
BSPRY	265.66	158.14
BTAF1	1293.6	1293.13
BTF3	20889.1	24195.5
BTG2	119.56	85.62
BUD31	9974.23	7957.91
BZW1	62.49	17.32
BZW2	8038.98	8871.9
C11orf9	-32.15	24.69
C14orf106	3222.36	3605.07
C1orf83	244.35	202.89
C20orf20	4328.04	3353.14
C21orf66	543.97	505.2
C21orf7	54.25	46.05
C3orf31	2093.51	2022.84
CALCOCO1	62.69	90.85
CALML5	65.98	41.55
CALR	4444.8	5184.23
CAMKK2	73.79	85.07
CARM1	12559.2	10675.6
CART1	26.73	149.92
CBFA2T2	47.76	40.89
CBFA2T3	-20.08	1.86
CBFB	358.81	523.78
CBL	576.15	1204.86
CBX1	2673.31	1155.12
CBX3	1243.42	525.77
CBX4	110.59	217.15
CBX5	1671.02	2482.19
CBX6	901.97	1171.08
CBX7	198.67	286.69
CBX8	32.9	54.39
CCNH	1218.98	860.98
CCRN4L	1549.9	1377.69
CD3EAP	964.86	378.32
CD80	-8.37	22.1
CD86	41.26	48.35
CDK7	5992.97	6726.45
CDK9	1739.42	2741.51
CDX1	-7.06	-13.44
CDX2	24.32	28.59
CDX4	94.34	-23.72
CEBPA	83.21	99.1
CEBPB	4840.52	4946.5
CEBPD	264.85	340.51
CEBPE	-16.14	5.71
CEBPG	1851.59	2077.66
CEBPZ	11942.1	8953.28
CHAF1A	1063.78	856.51
CHAF1B	1941.44	1593.6
CHD1	1524.16	1843.63
CHD2	31.32	52.61
CHD3	67.29	121.44
CHD4	1741.57	3157.59
CHD5	60.59	14.63
CHD7	1410.51	3819.06
CHD8	2348.64	2533.44
CHES1	3241.9	5649.02
CHURC1	488.92	1261.45
CHX10	24.49	95.77
CIAO1	1272.79	1820.47
CIITA	39.76	8.66
CITED1	34.67	49.67
CITED2	2069.33	1881.54
CITED4	337.1	500.1
CLOCK	42.48	239.64
CNBP	4454.13	3845.26
CNOT2	3401.86	4172.02
CNOT3	294.4	679.73
CNOT7	2955.82	2287.7
CNOT8	1554	903.73
COIL	2179.7	2225.61
COPS2	305.51	315.13
COPS5	10349.7	8473.7
CRABP2	5944.5	1456.28
CREB1	3273.32	4428.48
CREB3	66.22	107.83
CREB3L1	-13.97	1.4
CREB3L2	1409.77	2598.74
CREB3L3	-16.75	-35.92
CREB3L4	336.77	219.8
CREBBP	414.46	1143.47
CREBL1	111.28	159.76
CREBL2	83.61	97.94
CREG1	1351.86	1027.23
CREM	98.19	41.73
CRK	1613.8	1953.43
CRSP6	27.69	62.82
CRSP9	1088.89	747.31
CRX	-13.62	19.95
CSDA	23780.5	15899.5
CSDC2	37.6	47.97
CSDE1	455.56	206.53
CTBP1	794.62	1166.91
CTBP2	302.42	229.12
CTCF	855.59	1187.47
CTCFL	-15.74	-1.25
CTDP1	232.21	403.04
CTNNB1	223.49	351.17
CUTL1	365.2	606.24
CXXC1	4615.59	3536.58
CXXC4	67.11	183.27
CXXC5	5872.43	6645.64
CXXC6	573.62	711.88
DAB2IP	21.93	21.59
DACH1	40.5	19.03
DACH2	50.27	38.77
DAPK3	313.18	376.94
DBP	326.59	103.59
DDIT3	485.11	314.66
DDX54	415.56	356.63
DEAF1	145.76	160.47
DEDD	559.57	714.59
DEDD2	4276.72	3267.58
DEK	7758.16	6641.94
DIAPH1	773.54	2099.91
DIAPH2	3405.32	2712.43
DIAPH3	426.94	468.08
DIDO1	206.87	197.02
DLX1	23.5	18.15
DLX2	-6.64	24.93
DLX3	5.1	51.31
DLX4	15.34	-5.12
DLX5	42.81	-18.53
DMAP1	2101.72	2428.77
DMRT1	-1.68	-3.89
DMRT2	-1.45	-16.4
DMRT3	-4.34	-10.99
DMRTA1	409.84	290.22
DMRTA2	1.26	43.6
DMRTB1	24.51	12.82
DMRTC1	-11.75	-26.72
DMRTC2	44.16	11.12
DMTF1	1674.58	1080.58
DNMT1	14711	12119.8
DNMT3A	41.99	41.31
DNMT3B	5696.33	8100.73
DPF1	119.82	225.88
DPF2	4186.16	4064.7
DPF3	19.7	2.7
DR1	1134.5	603.52
DRAP1	2728.84	5652.61
DRG1	6903.71	8186.04
DUX1	-8.88	-10.84
DUX2	-9.98	8
DUX3	3.09	22.44
DUX4	20.8	83.39
DUX5	-12.42	-3.07
E2F1	181.79	363.2
E2F2	1214.76	1140.97
E2F3	2754.3	2971.58
E2F4	2256.43	2646.29
E2F5	4878.58	4461.89
E2F6	1176.62	869.27
E2F7	476.33	749.79
E4F1	2911.89	1492.14
EBF1	-30.89	-11.51
ECD	2121.52	1739.46
ECSIT	407.76	262.35
EDF1	7121.1	8878.53
EED	456.21	357.96
EEF1A1	47663.3	47253.6
EEF1A2	1863.77	668.9
EEF1B2	19575.1	20315.5
EEF1D	3531.48	4057.31
EEF1E1	4431.27	5072.48
EEF1G	31322.9	29625.9
EEF2	27870.5	26673.3
EGR1	980.82	400.18
EGR2	179.39	50.63
EGR3	-2.79	-2.53
EGR4	-5.29	-8.05
EHF	7.48	38.91
EHMT1	24.57	22.04
EHMT2	122.02	331.06
EID2	1220.59	1841.99
EIF1AY	12.51	3031.1
EIF2A	3757.04	3154.93
EIF2AK3	222.19	257.97
EIF2B1	2255.7	1782.07
EIF2B2	3438.05	4251.33
EIF2B3	1135.41	1222.63
EIF2B4	3549.26	4700.27
EIF2B5	1639.3	1314.68
EIF2C1	497.14	1002.64
EIF2C2	1987.44	1175.42
EIF2C3	187.91	216.29
EIF2C4	20.5	36.23
EIF2S1	353.29	488.5
EIF2S2	943.67	701.94
EIF2S3	8340.79	4639.87
EIF3K	13587.3	16251.1
EIF4A1	34786.6	35593.9
EIF4A2	21683.3	15309.6
EIF4B	7330.67	10869.5
EIF4E	153.32	97.87
EIF4EBP1	582.08	630.8
EIF4EBP2	2143.08	2704.14
EIF4EBP3	69.78	112.78
EIF4ENIF1	585.35	747.79
EIF4G1	1305.21	1775.17
EIF4G2	12385.2	16243.1
EIF4G3	1001.78	1405.64
EIF5	1493.14	972.5
EIF5A	6913.94	3847.51
EIF5A2	47.53	78.23
EIF5B	1435.78	2063.56
ELAVL1	102.92	153.14
ELAVL2	219.24	85.28
ELAVL3	59.08	29.35
ELAVL4	49.95	10.2
ELF1	842.89	695.44
ELF2	524.99	675.84
ELF3	321.81	209.06
ELF4	97.82	66.54
ELF5	-11.31	-29.26
ELK1	1703.73	2369.99
ELK3	21.39	31.32
ELK4	36.54	53.05
ELL2	391.28	371.9
ELL3	310.33	151.81
EMX1	20.96	82
EMX2	18.77	50.26
EN1	16.37	22.2
EN2	39.17	49.63
ENO1	50498.9	49080.4
ENPP2	292.9	355.87
EOMES	250.18	2456.69
EP300	218.39	366.66
EPAS1	2.54	106.85
EPC1	172.71	75.04
ERCC2	464.02	350.22
ERCC3	1161.32	1311.7
ERCC5	680.71	855.78
ERCC6	89.3	58.25
ERF	428.6	666.68
ERG	-12.83	9.34
ERH	15919	11450.1
ESR1	-6.59	18.72
ESR2	2.43	-16.88
ESRRA	209.23	344.9
ESRRB	11.78	21.01
ESRRG	21.08	7.8
ETF1	3759.83	4621.59
ETFA	7007.34	6197.96
ETS1	1959.07	2632.53
ETS2	1312.81	1514.58
ETV1	0.22	8.22
ETV3	106.75	89.1
ETV4	460.42	1478.29
ETV5	462.74	999.06
ETV6	682.58	737.59
ETV7	29.6	2.55
EVI1	51.45	118.5
EVX1	33.65	36.6
EWSR1	4712.28	6063.37
EXT1	655.07	1007.5
EXT2	911.11	594.24
EXTL1	79.21	27.78
EXTL2	1771.78	1338.13
EXTL3	642.48	1375.17
EYA1	15.84	13.21
EYA2	2.13	8.92
EYA3	125.29	67.4
EYA4	-31.91	-22.6
EZH1	20.76	77.45
EZH2	1180.83	840.41
FBXL11	533.83	1128.85
FBXW7	155.25	235.23
FGF10	-17.93	-16.28
FHL1	1027.78	586.46
FHL2	2070.52	1790.95
FHL3	764.79	1729.38
FHL5	-6.71	1.68
FJX1	682.33	574.93
FLI1	-9.06	49.11
FLII	553.56	982.72
FLJ25169	-24.12	32.12
FMNL2	320.07	297.76
FOS	274.31	273.51
FOSB	99.1	82.33
FOSL1	62.95	61.06
FOSL2	91.42	159.41
FOXA1	-7.26	227.4
FOXA2	68.7	593.21
FOXA3	3132.22	1870.26
FOXB1	-6.82	-12.15
FOXC1	38.59	658.5
FOXC2	8.64	55.1
FOXD1	8.17	185.9
FOXD2	-20.61	-17.09
FOXD3	97.77	107.81
FOXD4L1	11.81	-6.97
FOXD4L3	19.32	16.76
FOXE1	-7.78	-2.56
FOXE3	2.14	4.42
FOXF1	-4.92	-0.77
FOXF2	-18.44	312.56
FOXG1	3.09	5.58
FOXH1	59.42	125.77
FOXI1	24.91	35.11
FOXJ1	9.02	105.08
FOXJ3	1900.72	2258.51
FOXK2	11.4	31.3
FOXL1	-25.16	-9.35
FOXL2	-10.73	34.19
FOXM1	582.19	1055.57
FOXN1	-5.37	-1.48
FOXN2	1924.03	1902.54
FOXN3	0.85	23.87
FOXN4	31.97	0.18
FOXO1	2823.06	2295.65
FOXO3	1104.53	1075.22
FOXO4	2207.12	3036.71
FOXP1	120.43	82.56
FOXP2	-5.49	-2.42
FOXP3	18.52	-0.04
FOXP4	-19.42	-6.58
FOXQ1	523.45	1765.92
FOXR1	1.72	-21.87
FOXR2	24.49	12.87
FUBP1	488.09	433.73
FUBP3	1321.7	2338.33
FUS	822.23	760.2
GABPA	186.8	132.25
GABPB2	6101.68	6589.23
GAS7	14.33	38.03
GATA1	-5.36	3.84
GATA2	10.9	1.81
GATA3	21.57	28.7
GATA4	37.38	44.32
GATA5	16.91	30.49
GATA6	-2.3	39.23
GATAD2A	7915.67	7736.05
GATAD2B	120.98	191.18
GBX2	-2.71	38.85
GCM1	84.18	33.36
GCM2	-8.84	-22.87
GFI1	-0.36	16.84
GFI1B	70.1	-13.12
GLI1	141.91	219.24
GLI2	379.32	315.32
GLI3	7.07	83.78
GLI4	32.36	45.01
GLIPR1	23.48	101.22
GLYCTK	200.46	176.46
GMEB1	215.69	245.5
GMEB2	1359.16	1126.87
GPC5	-17.31	6.28
GPS2	823.13	1308.53
GSC	24.55	190.63
GTF2A1	47.42	14.48
GTF2A2	11732	12349.8
GTF2B	1806.84	1289.51
GTF2E1	2343.38	2400.11
GTF2E2	7537.5	6831.16
GTF2F1	839.15	2046.54
GTF2F2	4874.23	5344.25
GTF2H1	240.85	155.49
GTF2H2	438.57	174.53
GTF2H3	1344.26	721.36
GTF2H4	1927.29	2451.1
GTF2I	197.12	150.64
GTF2IRD1	205.38	263.18
GTF2IRD2	42.81	30.97
GTF3A	7729.35	6714.57
GTF3C1	660.81	846.78
GTF3C2	2846.82	4318.43
GTF3C3	2928.08	1907.08
GTF3C4	96.75	119.46
GTF3C5	1061.99	1553.2
HAND1	0.43	-7.24
HAND2	3.62	11.76
HAT1	2014.18	1818.58
HBP1	900.39	441.92
HCFC1	5922.45	8311.78
HCFC2	42.67	50.9
HCLS1	82.32	249.74
HDAC1	15021.3	11605.3
HDAC11	96.15	157.36
HDAC2	6591.45	6465.71
HDAC3	2818.58	3615.89
HDAC4	113.68	176.3
HDAC5	34.71	85.4
HDAC6	228.5	439.2
HDAC7	33.13	104.4
HDAC7A	24.23	102.89
HDAC8	58.14	143.46
HDAC9	-2.68	12.17
HELT	17.22	-7.7
HES1	221.6	874.52
HES2	-14.14	-1.45
HES4	845.04	456.15
HES6	3160.91	2994.29
HES7	-48.51	-46.93
HESX1	3084.69	1816.9
HEXIM1	86.74	71.7
HEY1	297.46	443.25
HEY2	2309.78	2705.43
HEYL	288.19	172.11
HHEX	65.88	272.34
HIC1	15.07	29.01
HIF1A	892.17	740.28
HIF1AN	389.56	645.58
HIF3A	7.97	17.95
HIP2	1357.72	1246.18
HIPK1	0.13	-22.84
HIPK2	398.24	489.99
HIPK3	-15.34	-27.74
HIPK4	5.85	20.44
HIRA	27.08	75.25
HIVEP3	-14.04	31.68
HKR1	290.95	268.98
HLF	7.54	-9.26
HLTF	1023.29	1106.14
HLXB9	17.95	23.29
HMG20A	604.64	670.34
HMG20B	1854.54	1064.86
HMGA1	3675	6075.66
HMGB1	635.54	564.55
HMGB2	5577.23	5366.45
HMGN1	28517.4	21760.4
HMGN2	9958.34	10750.1
HMX1	-1.41	-45.49
HMX3	-12.49	-17.08
HNF1A	-7.48	15.15
HNF1B	-18.51	73.05
HNF4A	-1.03	-4.83
HNF4G	-2.47	2.72
HOPX	-19.03	-16.76
HOXA1	12.27	-6.66
HOXA10	-9.05	4.77
HOXA11	-32.26	-50.14
HOXA13	20.85	-28.13
HOXA2	23.18	0.96
HOXA3	-25.51	-30.32
HOXA4	3.26	-13.7
HOXA5	17.62	16.67
HOXA6	24.27	52.73
HOXA7	1.95	7.61
HOXA9	1.43	-0.3
HOXB1	2	-2.04
HOXB13	-0.98	27.6
HOXB2	-32.67	-8.44
HOXB3	-40.58	6.84
HOXB4	26.5	46.36
HOXB5	24.43	70.84
HOXB6	56.53	75.79
HOXB7	8.57	-29.73
HOXB8	-34.46	-2.24
HOXB9	-13.7	-9.48
HOXC10	17.06	11.55
HOXC11	-37.27	-11.01
HOXC12	-27.11	-6.36
HOXC13	63.34	113.75
HOXC4	20.22	-4.65
HOXC5	10.34	-14.36
HOXC6	28.62	54.61
HOXC8	36.99	-16.48
HOXC9	-40.02	-16.7
HOXD1	-27.32	-37.85
HOXD10	-4.99	19.24
HOXD11	38.88	27.51
HOXD12	-18.68	-18.44
HOXD13	-9.1	-37.79
HOXD3	55.78	95.97
HOXD4	15.15	35.53
HOXD8	9.3	7.58
HOXD9	-15.38	-25.73
HR	-12.74	11
HSBP1	11048.1	6839.61
HSD17B8	782.28	601.19
HSF1	27.98	1.69
HSF2	1096.81	821.03
HSF2BP	53.51	48.9
HSF4	-5.56	4.57
HSF5	-11.02	-14.74
HSFX1	-9.65	4.54
HSFY2	-11.4	-1.46
HTATIP2	1865.92	1809.88
HTATSF1	-23.96	-18.08
HTR7	32.51	82.68
ID1	3919.37	3983.07
ID2	1467.45	1139.87
ID3	4393.38	6857.73
ID4	-4.29	-20.69
IFI16	22.87	130.68
IFI35	274.02	232.55
IKBKAP	46	56.92
IKBKB	322.21	259
IKBKG	1375.58	1082.33
ILF2	20443.7	21062.8
ILF3	1437.59	1790.37
ING1	162.78	238.5
ING2	1256.63	1705.64
ING4	183.42	95.34
ING5	110.99	70.99
INO80	222.13	368.57
INPPL1	1887.99	1682.08
INTS12	1559.96	1641.37
IPF1	-10.57	9.52
IREB2	945.76	503.73
IRF1	564.07	337.44
IRF2	14.43	36.3
IRF3	980.03	1339.83
IRF4	81.96	94.04
IRF5	34.93	-6.17
IRF6	174.06	220.42
IRF7	275.91	199.39
IRF8	67.14	81.52
IRF9	543.39	751.86
IRX1	322.33	429.98
IRX2	1269.89	618.83
IRX3	701.73	452.87
IRX4	85.35	336.58
IRX5	15.1	27.06
IRX6	43.58	117.6
ISL1	57.86	121.57
ISL2	8.69	51.04
ITGB3BP	1425.35	1038.25
ITGB4	9.96	15.75
JARID1A	1099.37	1084.79
JARID2	6331.97	14634
JAZF1	933.12	1088.31
JMJD2A	311.92	251.18
JRK	-5.49	35.63
JUN	1645.25	1459.13
JUNB	16.02	81.38
JUND	9494.62	15697.9
KAT2B	51.36	77.3
KDM5A	12.09	-23.91
KDM5B	4611.04	5457.52
KEAP1	737.9	897.7
KHDRBS1	13252.9	17207.7
KIAA1333	688.82	693.9
KIAA1618	49.57	58.4
KLF1	14.93	38.52
KLF11	598.26	364.07
KLF12	54.06	53.95
KLF13	390.83	859.44
KLF2	192.09	280.79
KLF3	-6.81	45.87
KLF4	57.02	95.3
KLF5	-5.52	-0.43
KLF6	822.6	807.43
KLF7	12.14	41.13
KLF9	44.88	73.53
L3MBTL	24.37	11.45
L3MBTL2	795.22	712.27
L3MBTL4	43.7	27.99
LASS2	1747.68	1959.9
LASS3	3.79	2.47
LASS4	286.37	353.72
LASS5	940.9	1625.24
LASS6	2389	2790.22
LBX1	-9.95	-18.11
LCOR	158.28	357.32
LCORL	29.61	5.72
LDB1	49.38	56.1
LEF1	-6.91	11.1
LHX1	60.63	109.98
LHX2	26.53	48.04
LHX3	-6.71	23.64
LHX4	1093.16	316.66
LHX5	3.24	-40.89
LHX6	63.32	78.31
LHX8	-27.93	-24.14
LHX9	-23.15	-6.21
LIN28	32119.3	31748.8
LIN28B	7392.45	7097.95
LITAF	8710.41	6913.94
LLGL1	2944.67	2740.72
LLGL2	20.49	7.74
LMO1	17.4	-8.56
LMO3	103.71	307.22
LMO4	4481.76	5010.8
LMX1A	-0.47	-10.1
LMX1B	-23.32	14.63
LOC139542	7.05	11.76
LOC283514	-12.79	31.01
LOC285697	26.97	5.78
LOC391767	24.53	-27.46
LOC401074	404.7	802.51
LRRFIP1	912.17	1728.32
LYL1	98.11	124.29
LZTFL1	213.06	288.19
LZTR1	1250.84	1266.32
LZTS1	35.12	215.32
MAF	232.85	197.89
MAF1	485.6	381.02
MAFA	-7.63	29.68
MAFB	138.7	210.37
MAFF	12.66	85.48
MAFG	110.52	157.19
MAFK	-4.83	12.35
MAML1	49.82	90.35
MAML2	70.31	29.78
MAML3	-36.39	11.4
MAP2K3	160.05	215.74
MASP2	13.13	-4.76
MAX	163.98	74.34
MAZ	50.93	100.6
MBD1	119.69	186.03
MBD2	304.54	406.04
MBD3	444.78	935.89
MBD4	1011.09	1879.31
MBTPS1	657.63	858.84
MBTPS2	39.52	60.46
MCM2	2316.38	3289.77
MCM3	12935.8	11734.1
MCM5	4311.17	6405
MCM7	8641.48	7319.77
MDFI	-4.57	39.35
MDS1	-0.76	22.69
MECP2	-16.67	65.74
MED1	93.13	145.86
MED12	63.2	201.53
MED13	29.28	34.71
MED14	618.21	835.86
MED16	2530.65	1920.46
MED17	84.41	82.42
MED24	713.83	1184.18
MED28	10450.4	5192.24
MED30	4167.72	2053.32
MED31	496.81	374.43
MED4	2328.73	2244.42
MED6	7870.09	5369.46
MED8	614.91	532.76
MEF2A	11.26	11.67
MEF2B	14.14	47.14
MEF2C	-19.41	-26.52
MEF2D	463.74	283.71
MEIS1	29.7	128.6
MEIS2	-17.27	-6.15
MEOX1	-2.55	-1.72
MEOX2	28.6	-9.12
MESDC1	94.5	358.14
MEST	817.02	101.14
MGA	222.23	277.35
MINA	136.67	89.86
MITF	-2.21	-5.24
MIXL1	47.68	108.37
MKI67IP	7219.68	8697.62
MKX	85.55	111.77
MLL	148.93	264.68
MLL2	20.49	-6.09
MLL3	10.44	3.65
MLL4	379.4	588.06
MLL5	103.61	89.07
MLLT1	-2.85	-2.86
MLLT10	1020.66	603.92
MLLT3	42.6	45.3
MLLT4	20.19	32.86
MLLT6	216.8	390.83
MLXIPL	35.06	34.26
MNAT1	1124.1	1253.53
MNT	354.15	603.14
MNX1	24.25	90.05
MORF4	45.83	-21.28
MORF4L1	9117.05	7380.78
MORF4L2	10968.5	8386.33
MOS	44.59	91.15
MPPED1	-0.54	-4.97
MSC	56.75	142.97
MSL3L1	362.61	150.18
MSRB2	5229.92	3765.48
MSX1	13.86	47.07
MSX2	-4.53	34.67
MTA1	1515.34	1883.09
MTA2	1092.74	1100.7
MTERF	492.25	293.25
MTF1	240.83	364.98
MTPN	4231.23	4562.13
MXD1	58.06	110.11
MXD3	83.02	145.16
MXD4	1107.92	1166.83
MXI1	42.27	37.72
MYB	929.04	506.97
MYBBP1A	217.44	286.37
MYBL2	60.98	117.5
MYC	2553.27	2603.45
MYCL1	26.64	39.34
MYCN	6005.09	4989.32
MYCT1	22.76	-6.35
MYEF2	37.68	25.59
MYF5	11.41	17.03
MYF6	-0.39	-21.4
MYNN	742.85	391.81
MYOD1	-14.19	-11.78
MYOG	70.89	44.9
MYPOP	2115.87	2052.83
MYST1	1243.78	725.13
MYST2	226.97	403.16
MYST3	474.35	1066.66
MYST4	56.2	13.43
MYT1	33.76	30.86
MYT1L	-9.05	-1.39
MZF1	415.78	287.29
NAB1	578.68	1075.39
NAB2	162.97	313.64
NANOG	2361.69	2873.12
NANOS1	39.51	80.62
NANOS2	45.13	15.66
NCOA1	258	220.82
NCOA2	-6.51	-15.66
NCOA3	323.03	345.74
NCOA4	11684.6	7246.42
NCOA5	764.25	1179.36
NCOA6	575.79	760.88
NCOA7	263.46	408.81
NCOR1	134.61	218.8
NCOR2	807.45	2123.04
NDN	6730.39	7724.34
NEUROD1	1.8	-11.27
NEUROD2	18.92	16.09
NEUROD4	-28.79	-14.18
NEUROD6	24.18	20.36
NEUROG1	14.31	-2.49
NEUROG2	90.02	69.79
NEUROG3	-1.76	12.06
NFAT5	48.81	2.6
NFATC1	8.64	75.35
NFATC2	-19.88	-10.24
NFATC3	45.3	79.47
NFATC4	15.14	-5.28
NFE2	340.25	110.16
NFE2L1	1283.85	2101.67
NFE2L2	1431.34	1419.77
NFE2L3	1977.33	3052.6
NFIA	-25.85	66.2
NFIB	160.19	394.3
NFIC	14.46	15.56
NFIL3	959.65	729.53
NFIX	-39.49	-12.79
NFKB1	780.76	1005.28
NFKB2	15.63	38.17
NFKBIA	3263.12	2338.51
NFKBIB	312.24	343.93
NFKBIE	486.84	389.43
NFKBIL1	-6.96	57.36
NFKBIL2	103.39	120.95
NFRKB	139.13	128.77
NFX1	946.85	712.62
NFXL1	1446.3	1395.22
NFYA	97.71	146.03
NFYB	277.3	193.51
NFYC	1198.28	2086.52
NHLH1	21	0.65
NHLH2	15.59	22.16
NKAP	236.3	309.54
NKX2-1	13.17	-27.65
NKX2-2	11.09	26.51
NKX2-3	-1.7	16.96
NKX2-5	-35.96	-23.46
NKX2-8	-12.6	18.81
NKX3-1	112.68	108.97
NKX6-1	7.5	-42.08
NKX6-2	-9.75	-19.56
NKX6-3	14.74	8.5
NME2	710.41	399.15
NMI	242.46	325.94
NONO	11892.2	15692.9
NOTCH2	70.54	52.18
NPAS1	1169.39	366.34
NPAS2	37.35	9.72
NPAS3	6.65	15.48
NPM1	17.07	-4.39
NR0B1	38.99	54.41
NR0B2	-37.38	-25
NR1D1	119.08	82.36
NR1D2	107.93	113.56
NR1H2	249.92	378.64
NR1H3	2097.39	1136.4
NR1H4	-23	11.46
NR1I2	4.96	23.99
NR1I3	-6.97	-25.61
NR2C1	893.67	607.58
NR2C2	139.03	144.38
NR2C2AP	1314.28	1121.67
NR2E1	48.65	29.23
NR2E3	-8.31	-19.6
NR2F1	-39.26	-24.72
NR2F2	46.64	21.08
NR2F6	3378.11	7102.01
NR3C1	1.93	45.43
NR3C2	45.4	70.79
NR4A1	16.49	-11.95
NR4A2	4.99	68
NR4A3	3.03	-17.79
NR5A1	-1.34	-36.8
NR5A2	125	292.01
NR6A1	101.16	63.34
NRBF2	1000.96	790.14
NRBP1	381.28	523.77
NRBP2	430.09	503.22
NRF1	47.68	48.83
NRIP1	383.57	726.21
NRIP2	10.62	21.33
NRIP3	910.68	548.67
NRK	116.99	255.01
NRL	36.97	17.9
NSBP1	935.4	662.63
NSD1	116.49	157.56
NT5C	8030.65	4406.82
NT5C3	1643.98	1355.12
NUMA1	213.99	415.34
NUP62	8857.28	7805.93
OLIG1	12.73	-17.54
OLIG2	46.88	0.49
OLIG3	102.05	24.73
OMG	3.07	-11.59
ONECUT1	-15.75	-4.63
ONECUT2	14.56	35.42
OPTN	226.59	103.91
OR2H2	-15.48	61.32
ORC2L	1840.04	1975.86
ORC4L	190.38	217.68
OTX1	-12.53	-32.07
OTX2	1145.77	569.8
OVOL1	-20.29	-1.81
P2RX7	28.48	7.46
PAK1IP1	3243.89	3044.48
PARD6A	1049.24	604.36
PARN	2404.6	1538.98
PARP1	15356.3	15160.9
PAWR	1528.9	1584.45
PAX1	-26.74	-28.78
PAX2	-8.01	2.74
PAX3	-27.22	-13.27
PAX4	10.23	4.04
PAX5	-2.16	-37.6
PAX6	-14.62	7.56
PAX7	13.28	46.61
PAX8	19.96	-0.23
PAX9	83.98	12.65
PBRM1	528.03	595.33
PBX1	1724.42	1224.12
PBX2	1290.32	1166.59
PBX3	4510.84	2812.71
PBX4	143.27	97.82
PBXIP1	26.86	40.07
PCAF	17.24	-8.1
PCDH1	83.33	64.42
PCGF2	1233.57	2280.3
PCGF6	1189.39	815.07
PCNA	4573.75	2953.6
PDX1	-26.68	-3.39
PEG3	475.83	6.03
PER1	41.22	33.8
PER2	139.43	180.28
PER3	107.55	87.35
PFDN1	3405.26	2975.5
PFDN5	19998	19757.9
PFDN6	2339.98	2297.35
PGBD1	817.66	586.29
PGR	77.99	8.88
PGRMC2	5443.19	5359.15
PHB	10422.4	7487.9
PHB2	8883.58	7763.8
PHC1	1810.25	2069.33
PHC2	14.7	0.33
PHC3	16.41	25.75
PHF1	78.63	122.52
PHF13	3670.35	3618.76
PHF15	463.94	750.94
PHF2	99.14	209.69
PHF21B	89.15	293.72
PHF5A	8248.27	7618.18
PHF6	30.79	24.41
PHF7	56.07	35.55
PHF8	8.42	4.36
PHOX2A	3.54	-4.37
PHOX2B	23.16	39.93
PHTF1	1133.39	1716.07
PHTF2	80.69	76.12
PIAS1	1250.45	911.08
PIAS3	226.92	419.18
PIAS4	3465.25	2685.18
PITX1	103.05	74.18
PITX2	230.6	448.9
PITX3	-7.83	-2.96
PKNOX1	409.22	357.89
PKNOX2	31.91	92.01
PLAG1	184.71	189.91
PLAGL1	18.16	10.78
PLAGL2	879.24	1490.49
PMF1	1184.01	1209.34
PML	17.97	1.58
PNN	1960.68	1770.67
PNRC1	-34.07	-17
PNRC2	2886.18	2459.19
POLR1D	11948.2	9854.54
POLR1E	1886.7	2176.8
POLR2B	2284.55	2636.95
POLR2F	17393.9	15228.1
POLR2H	18046	14248.8
POLR2I	8404.76	8802.46
POLR2J	440.69	404.01
POLR2K	256.63	174.81
POLR2L	1312.08	1593.2
POLR3C	3271.4	3012.65
POLR3D	230.31	372.94
POLR3F	1734.49	902.7
POLR3K	2043.36	1731.7
POU1F1	8.07	-14.84
POU2AF1	20.16	3.98
POU2F1	421.97	408.67
POU2F2	-27.09	-5.23
POU2F3	31.99	-0.33
POU3F1	72.75	88.11
POU3F2	-10.51	-4.87
POU3F3	-46.12	-27.87
POU3F4	40.37	21.32
POU4F1	-10.43	-16.47
POU4F2	16.52	-4.33
POU4F3	-6.9	-7.34
POU5F1	9526.9	8401.96
POU6F1	109.62	106.14
POU6F2	7.45	2.38
PPARA	-17.46	28.12
PPARD	42.93	68.72
PPARG	-28.7	-1.25
PPARGC1A	58.96	160.42
PPARGC1B	7.08	38.92
PPIE	1134.69	790.87
PPP2CA	15005.8	12612.9
PPP3CB	1388.16	1778.97
PPP5C	30.98	46.61
PQBP1	1239.73	1352.48
PRDM1	16.41	65.74
PRDM14	509.39	552.9
PRDM16	-15.74	-9.53
PRDM2	-1.96	-2.15
PRDM4	1422.65	881.06
PRDX3	16158.6	9640.71
PREB	877.11	962.9
PRKAR1A	1888.39	2269.14
PRMT1	10136.8	9587.63
PRMT5	3346.29	3282.03
PROP1	-2.12	45.33
PROX1	-31.43	-30.38
PRRX1	41.97	1.47
PRRX2	2319.1	726.96
PSMC5	9818.4	10845.3
PTF1A	-0.69	-13.21
PTGER3	-15.98	-9.62
PTTG1	12350.5	13250
PURA	24.11	119.68
PURB	1482.16	2833.5
PWP1	6439.02	5874.89
RAB1B	258.41	240.44
RARA	208.25	292.23
RARB	21.39	0.26
RARG	-8.49	42.25
RAX	27.14	15.27
RB1	49.35	67.56
RBBP4	974.72	1238.85
RBBP9	551.44	461.3
RBL2	324.42	328.06
RBM14	7410.4	8393.25
RBM9	1391.27	1238.5
RBPJ	553.71	327.61
RBPJL	81.94	62.29
RCAN1	121.45	184.21
RCOR2	6049.65	4869.65
RDBP	1344.58	933.53
REL	14.84	28.07
RELA	66.98	101.88
RELB	54.86	165.08
RERE	407.72	975.27
REST	51.3	66.83
RFC1	1115.38	1172.78
RFX1	772.32	492.07
RFX2	-3.79	-13.58
RFX3	132.38	52.19
RFX4	-3.09	10.09
RFX5	882	1173.42
RFXANK	1177.42	1555.91
RFXAP	169.2	185.99
RHOH	113.07	37.24
RING1	4777.04	5841.69
RLF	777.75	535.16
RNF12	-5.8	-24.07
RNF2	62.21	77
RNF4	830.61	1211.59
RNPS1	3509.31	5314.94
RORA	50.03	11.01
RORB	37.18	51.13
RORC	2.22	7.24
RPL7	4798.87	6086.67
RPS6KA3	64.79	74.54
RPS6KA5	110.23	122.79
RRAGC	1010.77	803.01
RRN3	860.37	971.91
RSF1	176.23	266.04
RUNX1	-7.6	-0.31
RUNX1T1	68.63	125.53
RUNX2	-22.41	37.09
RUNX3	44.04	62.41
RUVBL1	2966.21	2670.53
RUVBL2	2166.77	2803.25
RXRA	737.97	1289.83
RXRB	1479.73	884.19
RXRG	-16.07	8.54
RYBP	2711.17	667.95
SALL1	24.22	85.63
SALL3	252.04	491.8
SAP18	247.8	244.7
SAP30	1370.06	877.88
SATB1	51.13	68.78
SATB2	103.89	300.22
SCAND1	2717.54	1685.01
SCAND2	48.54	29.16
SCMH1	165.05	194.13
SCML1	109.94	46.47
SCML2	613.94	454.2
SCML4	-8.31	-22.74
SCRT1	33.7	11.56
SERTAD1	1459.36	905.32
SERTAD2	860.86	1089.22
SERTAD3	581.72	453.22
SETD1A	520.04	1145.12
SETD2	1481.76	2528.15
SETD7	-21.47	-20.66
SETD8	360.03	408.03
SETDB1	651.37	1174.73
SF1	66.45	88.58
SFMBT1	240.42	229.49
SFPQ	681.33	1182.85
SFRS2	22016.1	25655.2
SHOX	1.88	-11
SHOX2	35.92	46.25
SIAH1	3339.41	2378.69
SIAH2	519.9	792.81
SIGIRR	396.1	290.26
SIM1	13.74	-10.53
SIM2	90.68	19.81
SIRT2	28.58	93.03
SIRT3	-13.76	-17.26
SIRT7	164.14	78.26
SIX1	4.23	-8.56
SIX2	156.11	112.47
SIX3	10.1	37.57
SIX4	2454.26	2956.35
SIX5	1563.27	1607.11
SIX6	28.18	1409.77
SKIL	165.28	143.28
SLA2	0.35	12.43
SLC26A10	10.27	25.87
SLC26A3	2.29	-12.31
SLC2A4RG	455	323.9
SLC30A9	3502.03	3688.79
SLC34A3	-29.2	-20.96
SLC38A2	5159.75	6389.2
SLC38A6	694.66	534.48
SLC4A10	7.46	-32.13
SLIT1	-8.73	-4.32
SLIT2	85.57	242.3
SLIT3	75.23	-0.2
SLITRK1	66.14	-6.38
SLITRK2	98.44	35.15
SLITRK3	14.43	47.17
SLITRK4	473.77	9.99
SLITRK5	143.02	345.84
SLITRK6	-43.15	-25.09
SMAD1	20.61	2.82
SMAD2	86.96	62.54
SMAD3	126.66	412.01
SMAD4	4014.75	3343.11
SMAD5	853.62	947.7
SMAD6	570.22	405.27
SMAD7	454.59	731.05
SMAD9	-22.41	-0.58
SMARCA1	1235.85	1244.29
SMARCA2	378.47	452.93
SMARCA4	8542.19	7436.1
SMARCA5	1488.89	1594.42
SMARCAL1	1110.39	938.96
SMARCB1	1716.76	2433.99
SMARCC1	6609.32	11459.4
SMARCC2	156.17	270.43
SMARCD1	2963.43	3783.54
SMARCD3	29.22	51.79
SMARCE1	1357.06	2117.21
SMYD3	1592.14	1309.36
SNAI1	-32.23	2.07
SNAI2	20.36	22.78
SNAI3	52.02	95.93
SNAPC1	392.09	349.6
SNAPC2	578.5	667.52
SNAPC4	1886.93	1807.61
SNAPC5	503.06	364.55
SNF8	2381.28	1661.74
SOLH	122.34	207.38
SOX1	-33.34	-8.38
SOX10	88.6	109.33
SOX11	477.75	977.65
SOX12	109.51	181.55
SOX13	1728.32	1837.51
SOX14	7.64	9.8
SOX15	2817.54	1407.64
SOX17	-12.8	402.91
SOX18	214.36	279.12
SOX2	8904.88	8097.94
SOX21	2005.69	408.6
SOX3	1584.85	1957.84
SOX30	47.32	33.69
SOX4	2707.15	5660.02
SOX5	-2.15	-6.55
SOX6	1.14	-9.34
SOX7	25.5	40.07
SOX8	894.22	714.23
SOX9	103.17	381.84
SP1	822.78	1160.9
SP110	333.57	315.76
SP140	21.2	96.71
SP2	229.58	379.4
SP3	470.97	439.15
SP4	1052.52	953.25
SP6	-8.91	35.64
SP7	42.52	-9.06
SP8	55.64	207.06
SPDEF	-9.58	18.29
SPEN	848.02	1609.96
SPI1	18.96	28.63
SPIB	178.87	294.79
SPIC	39.17	-13.42
SRA1	722.05	639.22
SRCAP	30.45	44.7
SREBF1	237.44	449.11
SREBF2	90.68	79.44
SRF	5971.38	5728.1
SRGAP1	136.83	148.48
SRGAP2	26.6	91.08
SRY	13.58	156.11
SSB	4440.29	5446.63
SSBP2	1239.28	593.99
SSBP3	420.47	842.3
SSBP4	527.12	622.29
SSRP1	1544.57	1454.3
ST18	40.95	8.42
STAT1	1522.07	1374.56
STAT2	1778.41	1952.35
STAT3	628.91	1003.49
STAT4	51.04	93.29
STAT5A	145.97	175.87
STAT5B	144.18	150.38
STAT6	360.99	495.94
SUB1	3820.74	3131.29
SUFU	-12.55	0.55
SUPT16H	7126.73	12653
SUPT3H	732.15	729.48
SUPT4H1	1848.23	2343.38
SUPT5H	1083.24	1760.98
SUPT6H	126.68	234.11
SUPT7L	66.37	40.1
SUV39H1	2335.26	1617.34
SUV39H2	50.44	83.8
SUZ12	5597.64	8345.88
T	-10.35	130.7
TAF1	58.52	59.43
TAF10	4561.12	5641.89
TAF11	97.37	25.85
TAF12	1527.63	1559.1
TAF13	153.26	148.18
TAF15	4003.08	4786.98
TAF1A	162.47	199.41
TAF1B	1415.06	1303.42
TAF1C	1085.08	1220.6
TAF2	993.03	767.09
TAF4	1520.15	1421.99
TAF5	847.46	941.53
TAF5L	132.42	128.09
TAF6	160.74	246
TAF7	2706.31	2301.32
TAF9	1183.67	636.98
TAF9B	0.36	-27.52
TARDBP	311.67	508.75
TBP	1945.53	1694.49
TBPL1	7037.67	5311.17
TBPL2	-26.16	3.41
TBR1	3.56	-19.84
TBX1	-5.51	-11.58
TBX10	38.5	26.3
TBX15	-30.39	96.64
TBX18	9.03	6.43
TBX19	23.57	28.45
TBX2	-32.82	-27.02
TBX20	9.35	-13.93
TBX21	85.52	96.05
TBX22	37.34	63.13
TBX3	24.82	62.2
TBX4	-28.95	-23.85
TBX5	-8.33	-22.82
TBX6	21.26	26.93
TCEA1	1641.03	652.11
TCEA2	726.16	548.37
TCEA3	-9.36	4.57
TCEAL1	93.22	56.25
TCEB1	7863.79	9255.8
TCEB2	9933.74	10291
TCEB3	2641.94	1316.39
TCEB3B	-25.03	-2.69
TCEB3C	1.62	4.44
TCERG1	564.85	621.39
TCERG1L	83.43	240.19
TCF12	778.63	674.31
TCF15	134.9	116.83
TCF19	34.43	69.87
TCF2	-11.62	-8.7
TCF20	285.06	306.36
TCF21	21.9	28.88
TCF3	1062.63	2050.23
TCF4	501.04	424.99
TCF7	4.6	9.48
TCF7L1	1090.96	1651.4
TCF7L2	161.73	114.58
TCFL5	1072.1	598.24
TCTE3	-12.56	21.28
TDGF1	140.78	232.59
TEAD1	59.09	55.29
TEAD2	20182.1	21191.6
TEAD3	371.82	271.47
TEAD4	2231.08	2646.61
TEF	62.19	152.46
TERF1	4393.29	3499
TERF2IP	530.68	971
TERT	11.52	18.74
TFAM	5751.92	6156.16
TFAP2A	15.7	19.99
TFAP2B	-7.69	-16.27
TFAP2C	537.32	535.81
TFAP2E	-16.03	9.95
TFAP4	123.92	277.94
TFB1M	4116.3	2156.14
TFB2M	4293.02	2917.19
TFCP2	1693.48	2290.59
TFCP2L1	46.5	95.4
TFDP1	5196.15	4850.75
TFDP2	725.58	388.29
TFE3	284.26	517.37
TFEB	-15.69	-13.29
TFEC	6.94	11.88
TGFB1	0.02	-2.92
TGFB1I1	107.07	202.96
TGIF1	1818.71	1660.28
TGIF2	2550.55	2129.36
TGIF2LY	-1.64	0.44
THAP7	108.33	94.38
THOC4	2871.97	2535.07
THRA	41.56	39.9
THRAP3	456.44	512.73
THRB	17.18	32.36
THRSP	-9.38	-0.91
TIAL1	1247.84	1327.25
TIGD1	72.55	34.17
TIGD3	17.25	24.22
TIGD7	751.67	579.13
TIMELESS	4387.58	3475.57
TLE1	2636.95	3007.15
TLE2	229.3	273.69
TLX1	35.93	20.66
TLX2	-2.11	-27.81
TLX3	-24.45	-4.6
TMF1	46.99	91.15
TNRC4	5.53	18.62
TNXB	15.59	-21.86
TOX	108.58	76.5
TP53	414.58	694.66
TP63	2.84	7.96
TP73	-28.18	-27.03
TRAK1	313.57	646.21
TRAPPC2	412.02	412.23
TRERF1	220.56	191.07
TRIB3	1471.72	1731.3
TRIM10	-3.85	-8.45
TRIM16	-5.26	5.86
TRIM22	372.61	222.82
TRIM24	1241.32	1129.55
TRIM25	479.23	463.55
TRIM27	640.57	707.59
TRIM28	2757.39	4283.42
TRIM29	17.15	-5.39
TRIM32	622.11	883.57
TRIP11	791.74	756.84
TRIP4	780.1	865.68
TRPS1	27.81	94.13
TSC22D1	2115.11	1249.6
TSC22D2	625.6	1014.08
TSC22D3	231.77	289.96
TSC22D4	90.47	195.8
TSFM	938.96	834.14
TSG101	4884.26	4014.75
TTF1	437.48	619.69
TTF2	3873.86	2192.01
TTRAP	349.73	262.84
TULP3	279.18	276.22
TULP4	177.67	297.59
TWIST1	36.09	198.22
TWSG1	1758.29	1141.34
UBE2B	67.78	41.3
UBE2W	258.94	179.84
UBE3A	1974.43	1946.35
UBN1	1046.42	789.81
UBP1	2549.11	4276.72
UBTF	107.23	128.96
UBXN4	4654.66	3902.33
UHRF1	1601.49	2817.51
USF1	733.29	818.13
USF2	457.18	632.04
USP49	1241.22	1854.99
UTF1	101.22	119.86
VAMP7	1612.04	1640.38
VAV1	25.83	72.63
VAX1	-29.74	52.9
VAX2	-14.34	111.8
VDR	12.32	11.11
VGLL1	78.42	23.18
VHL	766.77	1108.4
VPS25	2042.97	2339.05
VPS36	826.21	945.76
VPS72	1545.36	1362.18
VSX1	-17.86	-28.15
WHSC1	3.95	17.21
WRN	727.51	746.82
WT1	5.86	-5.85
WWP1	1145.25	1244.32
WWTR1	23.45	27.97
XAB2	1768.68	2487.51
XBP1	7287.62	9129.42
YAF2	3.29	22.5
YBX1	17992.2	21412.8
YEATS4	2793.9	2255.7
YY1	4501.3	4154.25
ZBTB12	12.61	91.55
ZBTB16	-13.92	-4.8
ZBTB20	0.07	-4.05
ZBTB22	1302.53	1025.97
ZBTB26	64.82	24.8
ZBTB38	37	43.23
ZBTB43	347.62	170.25
ZBTB45	571.79	486.43
ZBTB5	319.87	313.89
ZBTB7A	138.51	205.37
ZBTB9	1284.49	2424.44
ZDHHC14	125.95	131.25
ZDHHC15	310.45	312.25
ZDHHC18	220.65	395.98
ZDHHC2	162.16	182.55
ZDHHC21	-3.64	11.38
ZDHHC3	312.41	361.25
ZDHHC5	1287.16	1589.75
ZDHHC6	2591.66	2352.49
ZDHHC7	2923.63	4221.39
ZDHHC9	1487.67	1107.58
ZEB1	-49.99	-30.5
ZEB2	-7.69	2.2
ZFP36L1	1846.71	1868.19
ZFP36L2	991.7	615.86
ZFP37	411.35	275.74
ZFP64	130	107.84
ZFP95	-16.49	8.76
ZFPL1	371.7	380.85
ZFPM2	126.53	202.41
ZHX1	33.2	67.18
ZHX2	577.76	612.09
ZHX3	138.81	149.55
ZIC1	-1.49	-5.31
ZIC2	10223.7	12413.8
ZIC3	3112.8	2793.24
ZIC4	-11.29	-5.38
ZIC5	65.07	62.17
ZIM2	4.79	-20.48
ZKSCAN1	-31.01	7.13
ZMIZ2	103.69	119.9
ZMYM2	967.43	868.66
ZNF10	469.54	567.43
ZNF117	2.36	-15.15
ZNF131	136.4	203.54
ZNF132	189.64	80.99
ZNF133	403.24	507.8
ZNF134	757.19	708.2
ZNF135	420.21	270.52
ZNF136	132.08	66.21
ZNF137	123.1	128.21
ZNF138	247.23	172.15
ZNF140	355.09	212
ZNF141	-9.07	1.72
ZNF143	1148.95	936.08
ZNF148	590.78	374.79
ZNF154	394.41	266.26
ZNF155	74.86	100.66
ZNF157	6.97	50.16
ZNF16	397.38	366.62
ZNF165	1537.27	795.08
ZNF169	-10.54	25.3
ZNF174	259.49	257.43
ZNF175	352.86	315.4
ZNF177	547.31	315.47
ZNF187	460.53	249.2
ZNF189	344.04	261.22
ZNF19	-2.07	-1.03
ZNF192	61.84	18.59
ZNF193	606.24	617.08
ZNF197	228.56	260.26
ZNF2	105.2	78.96
ZNF200	428.39	302.52
ZNF202	307.8	544.76
ZNF207	9520.01	8537.72
ZNF211	475.48	448.41
ZNF212	1311.7	1008.66
ZNF213	298.78	248.33
ZNF217	1978.3	2423.9
ZNF219	1151.6	1967.79
ZNF22	5453.36	4074.09
ZNF223	864.05	987.54
ZNF227	467.32	398.13
ZNF23	304.22	289.84
ZNF232	1532.58	1277.94
ZNF236	39.66	47.35
ZNF238	28.4	0.74
ZNF239	1585.1	1813.13
ZNF24	205.37	166.8
ZNF256	2091.97	1399.58
ZNF26	890.13	673.27
ZNF263	1423.42	1886.38
ZNF267	-2.68	7.81
ZNF268	83.85	34.95
ZNF274	727.7	883.25
ZNF281	2626.02	1429.35
ZNF282	361.66	651.91
ZNF287	30.33	18.5
ZNF295	331.9	388.72
ZNF317	1223.38	692.1
ZNF32	662.92	423.97
ZNF323	201.28	249.02
ZNF331	384.82	293.52
ZNF34	198.77	237.62
ZNF343	22.32	97.43
ZNF345	76.11	24.93
ZNF35	2374.27	1551.52
ZNF354A	50.69	83.14
ZNF367	37.17	9.04
ZNF394	1248.75	1977.62
ZNF395	683.84	872.93
ZNF396	11.64	-21.55
ZNF397	113.39	91.3
ZNF398	425.78	619.06
ZNF41	4.4	5.13
ZNF417	174.91	39.74
ZNF420	12.49	36.22
ZNF426	897.91	1009.33
ZNF43	20.72	11.28
ZNF432	167.47	137.57
ZNF440	11.85	4.74
ZNF444	303.67	654.96
ZNF445	-27.8	-11.3
ZNF449	81.69	17.27
ZNF45	589.84	655.3
ZNF480	922.88	1104.96
ZNF483	164.96	355.63
ZNF485	288.82	307.26
ZNF488	56.42	156.91
ZNF490	103.42	85.7
ZNF498	123.32	117.04
ZNF501	32.43	31.1
ZNF513	375.2	398.43
ZNF514	96.31	97.77
ZNF544	2463.26	2066.43
ZNF548	487.02	368.02
ZNF551	348.08	195.96
ZNF555	155.33	95.21
ZNF558	265.6	219.86
ZNF563	5.62	34.81
ZNF564	505.3	509.73
ZNF566	88.56	25.16
ZNF567	150.16	104.52
ZNF573	510.87	362.32
ZNF577	215.16	446.79
ZNF580	66.2	173.75
ZNF593	7356.26	3715.14
ZNF596	-0.51	-6.21
ZNF597	153.5	166.94
ZNF606	235.02	204.14
ZNF626	526.5	287.24
ZNF639	20.38	3.76
ZNF655	41.57	32.45
ZNF677	24.21	21.25
ZNF688	111.11	50.81
ZNF695	344.62	233.88
ZNF70	36.62	11.17
ZNF707	117.26	211.89
ZNF71	3.28	69.23
ZNF747	151.74	24.66
ZNF75A	529.71	339.41
ZNF76	71.95	145.67
ZNF764	64.02	60.03
ZNF768	119.53	289.09
ZNF785	41.38	55.33
ZNF79	51.07	84.06
ZNF80	111.19	53.38
ZNF83	483.75	369.1
ZNF84	162.79	227.59
ZNF85	98.97	106.08
ZNF91	397.38	510.57
ZNF92	44.68	28.75
ZNRD1	1937.16	1871.49
ZRANB2	5290.64	3710.16
ZZZ3	1698.53	1665.62

## Sheet: GFR
Genes associated with Growth Factor Receptors (GFR)
SYMBOL	ER2.2 (F)	GR1.1 (M)
ACVR1	2293.82	1741.77
ACVR1B	338.58	223.21
ACVR1C	29.59	3.64
ACVR2A	278.25	258.44
ACVR2B	66.66	34.9
BAMBI	6134.9	7270.49
BMPR1A	1252.23	1069.26
BMPR1B	-0.31	6.39
BMPR2	154.11	428.01
CNTFR	17.09	67.67
EGFR	32.09	53.4
EPOR	209.66	317.66
ERBB2	2565.23	2352.81
ERBB3	910.73	1438.77
ERBB4	-33.58	-10.09
FGFR1	-3.18	4.85
FGFR2	4.46	-10.94
FGFR3	950.11	597.75
FGFR4	272.02	318.78
FLT1	-29.83	-19.85
FLT4	-1.01	15.28
IGF1R	46.4	122.29
IGF2R	4307.62	3489.12
KDR	91.41	104.44
KIT	1031.12	985.38
MET	448.6	426.65
NGFR	47.78	52.64
NTRK1	2.02	-22.95
NTRK2	3.02	8.85
NTRK3	7.56	31.06
PDGFRA	126.32	135.76
PDGFRB	63.15	451.45
TGFBR1	17.94	39.16
TGFBR2	165.65	367.61
TGFBR3	369.1	362.42
